# Supplementary material for: Emotionality modulates the impact of chronic stress on memory and neurogenesis in birds
Source: Sci Rep. 2020 Sep 3;10:14620. doi: 10.1038/s41598-020-71680-w (PMC7471904; doi:10.1038/s41598-020-71680-w)
Supplement: Supplementary file 1 — Supplementary Information. [file 41598_2020_71680_MOESM1_ESM.xlsx]

## Sheet: Spatil Learning
Data from Flore et al. Emotionality modulates the impact of chronic stress on memory and neurogenesis in birds
Data obtained during the Spatial Learning Task (Habituation and Training).
Our response variables were: the number of mealworms eaten during habituation. The latency to reach the rewarded cup, the visits and the distance traveled before reaching the target cup (mean values for both training trials within days), during training.
line	group	animal	hab1	hab2	hab3	hab4	latenceday1	latenceday2	latenceday3	latenceday4	latenceday5	latenceday6	latenceday7	latenceday8	latenceday9	latenceday10	latenceday11	latenceday12	latenceday13	latenceday14	Visitsday1	Visitsday2	Visitsday3	Visitsday4	Visitsday5	Visitsday6	Visitsday7	Visitsday8	Visitsday9	Visitsday10	Visitsday11	Visitsday12	Visitsday13	Visitsday14	Distancetraveledday8	Distancetraveledday9	Distancetraveledday10	Distancetraveledday11	Distancetraveledday12	Distancetraveledday13	Distancetraveledday14
E+	stress	8578	0	5	8	8	104	40.5	20	4.5	18	48	26	165.5	16.5	14.5	134	155	118.5	74	6	3.5	2	0.5	1.5	4	2	5	2.5	1	3	5	2.5	3	504.892	188.896	169.747	416.076	255.828	861.701	401.472
E+	stress	8630	6	7	8	7	300	129.5	25.5	80.5	16.5	15	29.5	5	17	14	22.5	6	13.5	8	8	3.5	2.5	5.5	2.5	2	4.5	1	3.5	3	2	1.5	4	2	106.116	237.003	227.42	213.987	121.92	240.02	152.104
E+	stress	8590	1	2	8	8	62	103	22.5	81.5	69	91	39	79.5	19.5	6	22	11	20	10	4	5	4.5	6	6.5	6.5	3.5	6.5	3	1.5	4.5	1	2.5	1	787.178	237.479	148.837	317.823	192.794	381.796	252.836
E+	stress	8584	3	2	4	0	300	284.5	256	166	300	103.5	300	300	296	300	300	298.5	153.5	279.5	8	4	2	5	4.5	1	8	8	6	8	8	4	4	4.5	278.423	383.151	332.803	332.803	282.454	279.156	332.555
E-	stress	8729	2	7	7	7	36	64.5	61	42	36.5	28	58.5	79	69.5	46	11.5	32	13.5	64	2.5	5.5	2.5	3.5	4	3	2.5	1.5	2.5	1.5	1	3.5	0.5	3.5	345.672	444.605	354.425	131.799	350.802	183.004	608.231
E-	stress	2461	7	2	8	8	134	142	13.5	24	204.5	35.5	140.5	110	14	33.5	153.5	14	17	7	4.5	1.5	0	2	6.5	1.5	3	1.5	0.5	2.5	4.5	0.5	2	1.5	619.572	153.935	317.56	749.011	71.1035	211.115	132.166
E-	stress	8834	7	8	8	8	95	93.5	188	119	156.5	40	180	60	161	26	40.5	42	103	58.5	4.5	6	7.5	3.5	4.5	4	5.5	2	5	4	4.5	6.5	5	4	182.696	446.764	305.711	498.501	425.442	539.254	423.594
E-	stress	8852	5	7	3	4	300	22	159.5	151	300	300	300	300	173.5	165	300	101.5	50.5	133	8	1.5	4.5	2.5	8	8	8	8	5	2	4	4.5	3	7	207.838	207.838	323.275	670.242	617.11	325.277	1076.77
E+	control	8633	3	2	0	1	300	300	300	300	300	300	258	246.5	167.5	49	300	10.5	300	32	8	8	8	8	8	8	4	5	4	1.5	8	1	8	2	112.752	135.968	122.199	141.183	97.7707	140.262	171.741
E+	control	8654	0	7	8	8	201	156	151.5	300	300	195.5	172	216	184.5	153.5	61	35	25	22.5	4	2	4	8	8	5	1.5	2.5	4	3.5	1	0.5	1.5	2	253.324	239.418	293.311	255.327	314.638	313.579	301.161
E-	control	8681	6	7	7	8	34.5	12.5	24.5	9.5	8	21.5	6	4.5	10.5	5	1.5	6.5	4	3	5	2	3.5	4	2	6	2.5	1	2.5	1	0	2	1	0.5	91.0062	238.008	68.1044	6.99784	128.235	86.5842	57.7052
E-	control	8758	8	7	8	8	47.5	49	58.5	22	13.5	17	15.5	6	6	10.5	24	21	126.75	152.5	3	3.5	5.5	2	2.5	3.5	2.5	2	1.5	1.5	4.5	3	5	4	61.3971	70.5437	111.827	275.3	175.241	152.85	327.848
E+	stress	8526	6	8	8	8	300	192	273	16.5	132	39	48.5	16.5	19	10	5.5	6.5	10.5	8.5	8	6.5	5	2	5	3.5	4.5	3.5	5	3.5	2	1.5	2.5	4	195.354	259.844	145.437	83.9648	130.382	88.9297	149.45
E+	stress	2470	2	5	6	5	300	300	300	300	300	300	300	274	82.5	45	162	108	16.5	4	8	8	8	8	8	8	8	4.5	4	4.5	5.5	5.5	2	1.5	163.014	470.549	348.048	464.462	522.918	250.562	55.6605
E+	stress	8536	6	6	3	3	238.5	300	225	187.5	184.5	57.5	48	21.5	10	35	18.5	8.5	13.5	6	4	8	4.5	5.5	3	2	2.5	2.5	3	5	5	1.5	3	2.5	147.895	107.064	194.567	168.523	72.6813	145.07	77.5694
E-	stress	8839	8	8	7	8	3	166.5	96.5	34	6.5	18	80	7.5	9.5	86	24	114.5	5.5	6.5	1	5	5	3	0	3	5	1	3.5	6.5	1.5	5.5	1.5	2	87.559	108.308	530.915	210.754	834.028	109.16	94.3815
E-	stress	8727	7	8	8	8	199	49	66	19.5	5.5	14.5	10	13	6	8.5	5.5	1	2	2.5	7.5	4.5	6	4.5	1.5	2	1.5	2	2	1.5	1.5	0	0.5	0.5	105.736	51.7039	61.0948	56.3425	33.1798	18.7055	45.4618
E-	stress	8705	7	8	7	8	38	156	207.5	157.5	128	235	176.5	78.5	130	33.5	224	35.5	29	173	1.5	4.5	5.5	4.5	2	6.5	3	2	4.5	0	6	2	1.5	5.5	194.463	256.835	88.0406	437.133	90.1605	175.962	199.557
E-	stress	2462	7	8	7	8	37.5	15	18	15	155	158	11	10	9.5	9	17	152.5	6	6	2.5	1	2.5	1.5	4.5	5.5	1.5	3	3	3	3.5	4	0.5	3	216.388	197.707	170.774	274.004	142.334	51.5123	151.068
E+	control	8669	7	7	7	8	150.5	61	32.5	54	57.5	25.5	25.5	2.5	21.5	21.5	13	8	8.5	19.5	4	5	5	5.5	6	3.5	4	0.5	5.5	3.5	3.5	3	3.5	2.5	37.5232	288.803	264.847	219.965	148.984	166.183	311.979
E+	control	8607	5	5	4	1	300	300	300	300	300	153.5	216.5	215	214	300	152	156.5	154.5	300	8	8	4	8	8	4	6	5	6.5	8	4	4	4.5	8	269.021	344.078	175.805	86.3665	159.236	159.498	219.381
E-	control	8781	3	7	8	7	34.5	25	62.5	43	34.5	30.5	1	11.5	44	12	18.5	10.5	5	7	2.5	3.5	3.5	5.5	5	4	0	2.5	3	4.5	5	3.5	1.5	3	108.359	298.582	152.68	270.078	204.143	120.304	141.464
E-	control	8766	6	8	7	7	300	113	152	86.25	64.5	160.5	49	47.5	161.5	3.5	21	20	10.5	24	8	5	4	4.5	2.5	6	2.5	2	5	0.5	3	2.5	1	2	159.869	146.053	22.1319	155.978	139.768	104.964	262.234
E-	stress	8730	8	8	8	8	57.5	69	39	16.5	12.5	21	8	5	6	21	1	5	1.5	17.5	3	3	6	6.5	3	5	2	1	1.5	4.5	0	1.5	0.5	3.5	148.465	200.673	534.788	5.82104	92.8572	20.178	534.571
E-	stress	8676	3	8	7	7	99	184.5	44	88	24	23.5	157.5	138.5	70.5	23	12	21.5	7	7.5	4.5	6	4	2.5	2	2.5	6	4	4.5	3.5	3.5	3.5	2	3.5	249.663	379.382	255.821	160.884	208.704	102.411	111.393
E-	stress	8701	1	6	5	7	25.5	166.5	67	17	26	32	9	20	20.5	39.5	14.5	1	12.5	14.5	1.5	5.5	2.5	1	1	2.5	2	2	2.5	6	3	0	4.5	3.5	213.424	212.517	516.084	286.023	2.26706	270.089	275.839
E-	stress	8697	8	8	8	8	300	209	27	18.5	41	25	20.5	18	22	28	22	5.5	3.5	9	8	3.5	2.5	1	2.5	3.5	3	2	4.5	5	5	1.5	0	2	255.893	269.798	301.465	291.599	72.7422	66.1147	174.911
E+	stress	8561	2	7	4	8	152.5	164.5	3	23	154	165.5	24	70	158.5	16.5	13.5	9	21	8.5	4	4.5	1	2.5	5	5.5	2	1.5	4	3	4	3	5	2	72.7793	140.684	161.134	161.719	79.3472	247.645	90.5677
E+	stress	8613	5	8	7	8	159.5	60	4.5	65	34	15.5	11	16	5.5	12	1	4	1	2.5	6	3	1.5	3.5	5.5	4.5	2	3.5	1	4	0	2	0.5	2.5	300.819	105.065	180.128	8.60601	89.566	21.0649	69.4631
E+	stress	8614	6	7	6	6	150	159.5	53	13.5	154	151	42	60.5	18.5	50.5	29	2	7	6	5	4	1.5	2	4	4	2	4.5	2.5	4.5	1.5	0.5	2	3	207.361	110.886	404.415	215.699	24.9177	74.4771	102.394
E+	control	461	4	8	5	7	179	151.5	300	300	300	300	27	150.5	172.5	42.5	5	35	21.5	7.5	5	4	8	8	8	8	0	4	5.5	3	1.5	3	3	1	27.5098	253.076	243.431	42.9318	99.1463	137.075	76.6249
E+	control	462	0	7	5	6	255.5	300	257.5	267.5	179	155	152	282.5	62	121.5	89	14	12	4.5	5.5	8	7	4.5	2	5	2	4.5	1.5	4	5	1	1.5	1	76.3512	106.89	164.334	220.734	51.9606	46.5397	45.5236
E-	control	8743	4	5	7	7	186	162.5	241.5	62	22.5	8	34	30	9	6	6.5	3.5	8.5	5	7.5	4.5	7.5	3.5	3	2.5	6.5	5	2.5	2	3.5	0	1.5	1	406.187	135.258	90.66	121.99	104.272	138.897	126.545
E-	control	8765	8	8	8	8	41.5	18	19.5	34.5	23	12.5	6.5	9	10	5	7.5	6.5	81	4.5	4.5	3	4	4	3	3	1.5	1.5	1	1.5	2	1	2	0.5	183.079	199.672	108.058	152.032	167.988	365.526	63.0409
E-	stress	2465	6	8	7	8	39.5	30	14.5	16.5	58.5	42	25	27.5	19.5	6.5	16.5	13	15	18	3.5	2	1	1.5	4	4	2	4	2.5	0.5	1.5	1.5	1.5	1.5	237.534	194.278	76.15	148.336	142.853	196.405	230.783
E-	stress	8738	5	7	8	8	39.5	9.5	12.5	5.5	22.5	10	17	21	29	15	11	8.5	158	19.5	5	1	2	0	3	2	5	3.5	4	1	2	0	6	0	263.286	209.536	128.25	111.51	56.5205	120.69	152.402
E-	stress	8779	4	8	8	8	36	99.5	11	7	40	15	9.5	9.5	6.5	11	24	5	6	7	6	6.5	3.5	2.5	3.5	5.5	2	3	4.5	4.5	3.5	2.5	3	3.5	160.183	118.694	190.647	148.196	107.585	93.7228	148.505
E-	stress	8756	7	6	7	7	69	33.5	36.5	18.5	176.5	160	163.5	84	18	47.5	35	298.5	182.5	36.5	2	3	2	0.5	4.5	4	4	1.5	2	2	2	5.5	3	3	168.672	115.006	84.2496	175.493	349.899	349.795	263.664
E+	stress	8552	5	5	8	8	244.5	79	3.5	85.5	49.5	156.5	92.5	97.5	8	8	3.5	8.5	3	10	6	4.5	1.5	4.5	2	4	0	3	2	2	1	3	1.5	3.5	166.943	99.9959	78.6667	61.4529	122.563	33.7796	192.317
E+	control	8507	7	7	4	8	150.5	189	78.5	39.5	16	16.5	19.5	11	25.5	7.5	18	11	4	5.5	4	5	2	4.5	2	3	1	0	0.5	0	0	2.5	0.5	1	109.407	302.928	60.3699	173.531	216.13	90.5209	102.316
E+	control	8515	7	8	7	8	151	43	14	8.5	13	23.5	37	15.5	20	28	15	5.5	20	3.5	4	4.5	3.5	2.5	3.5	5.5	3.5	4	5.5	3.5	4	2.5	6	3	223.533	316.885	502.477	296.92	99.2364	349.184	92.2724
E+	control	465	0	5	8	8	300	300	285.5	254.5	214	45.5	30	19.5	12	151	9.5	11.5	6	16.5	8	8	2.5	7.5	6.5	5	5	4	1.5	4	5	2.5	2.5	3.5	230.959	186.742	172.076	179.52	149.767	153.888	121.185
E-	control	8783	7	8	8	8	26	21.5	5.5	33	9.5	6	13	2	4.5	4	3.5	2	1.5	3.5	3	8	0	4	0.5	2.5	1	0.5	1	1.5	1	0.5	0.5	1	68.5391	87.3486	60.7184	42.3857	32.7501	26.8317	42.0652
E+	control	8517	2	5	7	7	150.5	171.5	157.5	153.5	62	29	37	8.5	18	21.5	10.5	2.5	24	10	4	4	2.5	4.5	5.5	3.5	4.5	2	3.5	5	2	0	2.5	2	139.662	203.56	238.252	107.521	23.8104	164.05	124.32
E+	control	8612	0	5	2	1	300	300	300	202.5	151.5	245.5	52.5	25	205	48.5	1	162	68.5	49.5	8	8	8	1.5	4	5.5	1	2	5	0.5	0	5.5	1.5	1	75.924	168.789	93.5001	0.648548	540.033	99.7286	71.738
E-	control	8840	7	8	8	8	74	255.5	29.5	109.5	84.5	40.5	15	23	15.5	20	21	5	4.5	10.5	2.5	5.5	2.5	4	6.5	5	1	4	3.5	3	2.5	1	1	2	263	174.206	419.374	329.351	88.9437	82.7769	191.345
E-	control	8792	6	8	8	8	41.5	62	17	24	137.5	7	8.5	18	15	14	6	14	7	2	5	5.5	4	3.5	3	1	1.5	3	3	2.5	0.5	3	1.5	0.5	229.729	229.708	159.531	73.1502	186.172	149.294	52.4952
E-	control	8695	7	8	8	8	8.5	45.5	67	13.5	5	47	10.5	10.5	6.5	6.5	10	3	6	8	1.5	5	5.5	4.5	1.5	3.5	3	2	1	1	3	0.5	1.5	1.5	289.971	186.94	144.668	247.461	73.0439	172.283	241.926
E-	control	8679	4	5	6	8	193.5	35	31.5	23	49	53.5	38.5	23	17	22	10	23.5	8	7.5	5.5	1.5	2.5	2.5	4	5.5	4.5	3.5	4.5	4	2.5	3	1	2	546.905	359.053	432.148	294.399	563.581	207.021	225.246
E+	control	8559	5	7	4	6	25	182	300	152	197.5	19	156.5	205	1.5	43	109	3	22	5.5	2	6	8	4	5.5	4	5	6	0	1	3	0	3	0.5	126.006	16.5762	105.173	235.951	35.3166	217.082	43.0248
E+	control	469	4	7	8	7	152.5	300	132	300	300	284	103.5	162	1.5	25.5	83.5	7.5	11.5	3.5	4	8	2.5	8	8	4	0.5	5	0	3.5	4.5	2	4.5	1	181.71	38.123	184.436	208.88	79.3753	162.449	62.3148
E+	control	8534	0	1	4	8	174.5	101.5	161	23	17	10.5	15.5	1.5	2.5	5	5	2.5	28	14.5	5	4.5	6	3.5	4.5	2.5	2	0	1	0	1.5	0.5	4	3.5	35.629	56.0279	164.733	126.347	63.7432	546.946	415.508
E+	control	8543	5	6	8	8	25	137.5	7.5	9	45.5	46.5	23.5	9.5	31	11.5	7.5	27.5	4.5	1	4.5	3.5	2	2.5	3.5	3	2.5	2	3	2	2.5	5.5	0.5	0	161.21	445.978	188.576	156.675	453.268	85.3539	12.5412
E-	control	8716	3	8	8	8	180.5	256.5	151	151	103	200	51	40.5	57	30.5	4.5	14	14	9.5	5.5	5	4	0.5	2.5	4.5	3	3.5	5	5.5	2	4	2.5	3	370.427	344.75	475.161	92.1975	235.074	274.366	201.978
E-	control	8823	5	8	8	8	81.5	82	54	52.5	17.5	10	38.5	10.5	23	3.5	1.5	13.5	6	7.5	4	4.5	3.5	3.5	3	2	4	1.5	4	0	0.5	2.5	2	2.5	130.759	299.207	38.5307	24.5751	207.577	89.9982	180.706
E-	control	8724	7	8	8	8	23.5	12.5	21.5	1	21.5	5	8	9	10.5	22.5	3	13.5	7	7.5	2.5	3	5.5	0	5.5	1.5	2	3	2.5	5	1	4.5	2.5	3.5	144.386	249.502	432.225	44.6116	273.228	186.05	183.934
E-	control	8677	4	8	8	8	17	28.5	33.5	37	13.5	5	5	5.5	9	2	5.5	1.5	1	1	3	4.5	4	1.5	3	0.5	0.5	1	1.5	0.5	1.5	0.5	0.5	0	58.647	80.0368	22.8618	83.9298	22.3892	30.4094	25.8689

## Sheet: Discrimination Task1
Data from Flore et al. Emotionality modulates the impact of chronic stress on memory and neurogenesis in birds
Data obtained during the Color Discrimination Task (Habituation and Training).
Our response variables were: the number of mealworms eaten during habituation. The latency to find the rewarded cups, and the number of black cups on the first two choices (mean values for both training trials within days), during training.
line	group	animal	Hab 1 white	Hab 1 black	Hab 2 white	Hab 2 black	Hab 3 white	Hab 3 black	Hab 4 white	Hab 4 black	LatencyDay1	LatencyDay2	LatencyDay3	LatencyDay4	LatencyDay5	LatencyDay6	VisitBlackCupsDay1	VisitBlackCupsDay2	VisitBlackCupsDay3	VisitBlackCupsDay4	VisitBlackCupsDay5	VisitBlackCupsDay6
E+	stress	8630	2	0	2	1	2	2	2	2	70.5	7	34.5	15.5	18.5	16	1	2	1.5	1.5	1.5	1.5
E+	stress	8590	2	1	2	1	2	2	2	2	23.5	17	9	19.5	6	8	0.5	1	1.5	1.5	2	1.5
E+	stress	8584	2	1	2	2	2	2	1	2	278.5	185	239	34.5	39.5	17.5	0	1	1	1.5	2	1.5
E-	stress	8729	2	2	2	2	2	2	2	2	24.5	25	31	11	9.5	12	1	1	1	1.5	1.5	1.5
E-	stress	2461	2	2	2	2	2	2	2	2	54	14.5	11	9.5	7.5	22.5	1	1	1.5	1.5	1.5	1.5
E-	stress	8834	2	1	2	2	2	2	2	2	55	65.5	15.5	17	20.5	35	1.5	1	2	2	1.5	2
E-	stress	8852	2	0	2	1	2	1	2	2	28	12.5	9	7.5	9	12	1	1.5	1.5	1.5	1.5	1.5
E+	control	8633	0	0	1	1	2	2	2	2	122	17	16.5	14.5	22.5	14	1	2	1	1	1.5	1.5
E+	control	8654	2	0	2	2	2	2	2	2	35.5	118.5	45	32.5	39	25	1	1	1	1	1	1.5
E-	control	8681	2	2	2	2	2	2	2	2	19	29.5	15	5.5	6.5	8	1	1	1	1.5	1	1
E-	control	8758	2	0	2	2	2	2	2	2	52.5	19.5	23.5	8.5	9	10.5	1	1	1.5	2	2	2
E+	stress	8526	2	1	2	2	2	2	2	2	22	14	19	9	14	17	1.5	1	1.5	2	1.5	1.5
E+	stress	2470	1	0	2	0	2	0	2	0	300	36	81	17.5	8	11	0	0.5	0	1	1	1
E+	stress	8536	2	2	2	2	2	2	2	2	17.5	14	8	11	4.5	9	1	1.5	1.5	1.5	2	1.5
E-	stress	8839	2	1	2	2	2	2	2	2	34.5	11	12	8	7.5	8	1	1	2	2	2	1.5
E-	stress	8727	2	1	2	2	2	2	2	2	19	19	21	12.5	13.5	16.5	1.5	1	1	1.5	1.5	1
E-	stress	8705	2	0	2	1	2	1	2	2	140.5	62	20.5	12	9	8.5	1	1	2	1.5	2	2
E-	stress	2462	2	1	2	1	2	2	2	2	31	10.5	12.5	12.5	5.5	14.5	0.5	1	1	1.5	2	2
E+	control	8669	2	0	2	2	2	2	2	2	10.5	164	16	42	10.5	21.5	1	1	1	1	1	1
E+	control	8607	0	0	0	0	0	0	2	1	300	162	168.5	43	156	111	1	1.5	1	1	1	1
E-	control	8781	2	0	2	2	2	2	2	2	9.5	19.5	7.5	9	10	9.5	1	1	1.5	1	2	1.5
E-	control	8766	2	2	2	2	2	2	2	2	56	29	14	20.5	11.5	15.5	1	1.5	1	1	1.5	1.5
E-	stress	8730	2	2	2	2	2	2	2	2	13.5	5	4.5	3.5	8	5	1	1	1	1.5	1	1.5
E-	stress	8676	2	0	2	2	2	2	2	2	27.5	20.5	15.5	147.5	10.5	7	1	1.5	2	1	1.5	2
E-	stress	8701	2	0	2	2	2	2	2	1	21	27	10.5	10	8.5	68.5	1	1.5	2	1.5	1.5	1.5
E-	stress	8697	2	2	2	2	2	2	2	2	16.5	9.5	5.5	4	5	3	1	2	2	2	2	2
E+	stress	8613	2	2	2	2	2	2	2	2	9	14	12	8	13.5	5	1	1	1	2	1	2
E+	stress	8614	0	0	0	0	1	0	2	0	235	300	55	9	27.5	10	0.5	1	1	1.5	1.5	1.5
E+	control	461	0	0	0	0	2	0	1	0	300	300	189.5	25.5	101.5	32	0	1	1	1	2	2
E-	control	8743	2	0	2	2	2	2	2	2	93.5	12	9.5	17	8	15	0	1.5	1.5	1	1.5	1
E-	control	8765	1	1	1	1	2	2	2	2	11.5	6	8.5	8	8	6	1	1	1	1	1	1
E-	stress	2465	2	0	2	2	2	2	2	2	159	16	33.5	3.5	7.5	4.5	1	1.5	1.5	2	2	1.5
E-	stress	8738	2	1	2	0	1	0	1	1	121	23.5	13.5	10.5	17	21	0	1	1.5	1.5	1	1.5
E-	stress	8779	1	1	2	2	2	2	2	2	11.5	6	5	26	5	26	1	1	1.5	1	1.5	1.5
E-	stress	8756	1	0	2	0	2	1	2	2	74.5	23.5	10.5	20	21.5	27.5	1	1	1	1.5	1	1.5
E+	stress	8552	1	0	2	0	2	2	2	2	16.5	15	8	16	18	11.5	1	1	2	2	2	1.5
E+	control	8507	2	2	2	1	2	1	2	2	19	16.5	23.5	43.5	13	35.5	1.5	1.5	1	1.5	1.5	1.5
E+	control	8515	2	0	2	1	2	1	2	1	162.5	17	7.5	11	9	6	0.5	0.5	2	1	1.5	1.5
E+	control	465	2	2	2	2	1	2	2	2	259	39	68.5	13.5	16	16.5	1	1	1	1	1.5	1.5
E-	control	8783	1	1	2	2	2	2	2	2	15.5	25	22.5	10.5	2.5	11	1	1.5	1.5	2	1.5	2
E+	control	8517	2	0	2	2	2	2	2	2	18.5	19	10.5	13	8.5	13.5	1.5	1.5	1.5	1	1.5	2
E-	control	8840	1	0	2	1	2	0	2	2	34	10.5	11	10.5	9	7.5	0.5	1.5	1.5	1.5	2	2
E-	control	8792	2	1	2	2	2	2	2	2	37.5	17.5	26.5	5.5	7	10	0.5	1.5	1	1.5	1.5	1.5
E-	control	8695	2	2	2	2	2	2	2	2	51.5	70.5	20	9	8.5	7	1	1	1	1.5	2	2
E-	control	8679	2	0	2	2	2	2	2	2	23	28.5	15.5	13.5	9.5	11.5	0.5	1	1	1	1.5	1.5
E+	control	8559	1	0	2	2	2	2	2	2	20	19.5	23	5.5	8.5	11	1	1.5	1	1.5	1	1.5
E+	control	469	2	0	2	1	2	2	2	2	58	26.5	8.5	9.5	9	6.5	0.5	1	1.5	2	1.5	1.5
E+	control	8543	2	2	2	2	2	2	2	2	15.5	32.5	10	11	10	15.5	1	1	1.5	1	1	1
E-	control	8716	2	1	2	2	2	2	2	2	19	15.5	8	7	13.5	9	1	1.5	1.5	2	1.5	2
E-	control	8823	2	0	2	2	2	2	2	2	21.5	12.5	6	4.5	4.5	4.5	1.5	1.5	2	2	1.5	1.5
E-	control	8724	2	0	2	2	2	2	2	2	21	10	8	6.5	18.5	13	1	1	1.5	1.5	1	1.5
E-	control	8677	2	2	2	2	2	2	2	2	15.5	19.5	14	5.5	4.5	8.5	1	1	1	2	2	2

## Sheet: Open-field
Data from Flore et al. Emotionality modulates the impact of chronic stress on memory and neurogenesis in birds
Data obtained during the Open-Field Test.
Our response variables was: the time spent at the periphery of the arena (band of 40 cm wide from the outer of the arena).
line	group	animal	Time at the periphery (s)
E+	stress	8578	62.08
E+	stress	8630	50.08
E+	stress	8590	112.72
E+	stress	8584	49.84
E-	stress	8729	116.96
E-	stress	2461	131.36
E-	stress	8834	118.08
E-	stress	8852	223.28
E+	control	8633	112.24
E+	control	8654	159.52
E-	control	8681	102.8
E-	control	8758	162.24
E+	stress	8526	6.64
E+	stress	2470	0
E+	stress	8536	6.08
E-	stress	8839	110.08
E-	stress	8727	22.56
E-	stress	8705	107.68
E-	stress	2462	43.68
E+	control	8669	25.04
E+	control	8607	0.48
E-	control	8781	247.92
E-	control	8766	229.28
E-	stress	8730	217.92
E-	stress	8676	222.32
E-	stress	8701	169.76
E-	stress	8697	145.28
E+	stress	8561	0
E+	stress	8613	79.28
E+	stress	8614	0
E+	control	461	152.16
E+	control	462	68.96
E-	control	8743	14.8
E-	control	8765	248.64
E-	stress	2465	46.88
E-	stress	8738	156.08
E-	stress	8779	125.52
E-	stress	8756	118.08
E+	stress	8552	0
E+	control	8507	87.44
E+	control	8515	4
E+	control	465	64.64
E-	control	8783	258.64
E+	control	8517	21.2
E+	control	8612	0
E-	control	8840	97.92
E-	control	8792	203.6
E-	control	8695	220.24
E-	control	8679	163.2
E+	control	8559	1.44
E+	control	469	51.28
E+	control	8534	0
E+	control	8543	167.12
E-	control	8716	115.68
E-	control	8823	182.24
E-	control	8724	65.76
E-	control	8677	224.64

## Sheet: Neuro
Data from Flore et al. Emotionality modulates the impact of chronic stress on memory and neurogenesis in birds
Data obtained from brain neurogenesis analyses (cell proliferation, survival and neuronal differentiation).
Our response variables were: the density of PCNA positive cells, the density of BrdU positive cells, and the proportion of BrdU+/DCX+ cells or BrdU+/NeuN+ cells in both the hippocampus and the striatum.
line	group	animal	PCNA right hippo	PCNA left hippo	BrdU VZ right hippo	BrdU VZ left hippo	BrdU NVZright hippo	BrdU NVZleft hippo	%BrdU+/DCX+ right hippo	%BrdU+/-DCX+ left hippo	%BrdU+/NeuN+ right hippo	%BrdU+/NeuN+ left hippo	PCNA right striatum	PCNA left striatum	BrdU right Mst	BrdU left Mst	%BrdU+/DCX+ right Mst	%BrdU+/DCX+ left Mst	%BrdU+/NeuN+ right Mst	%BrdU+/NeuN+ left Mst
E-	control	2264	32	32	31	19	20	31	54	36			5494	5639	58	67	46	42	6	4
E-	control	2267			7	43	32	35	37	56	0	3			40	47	42	36	12	12
E-	control	2288	52	20					64	51	3	0	4898	3376	50	59	52	58	16	20
E-	control	2290			64	76	48	40	52	47					59	57	40	56	14	4
E-	control	2289	40	29	26	50	29	31	63	40	6	0	6128	5967
E-	control	2323			22	33	32	18	65	48	4	0			78	85	56	60	10	6
E-	control	2302	0	0	41	63	31	23	44	32	0	0	6221	6693	54	77	74	62	10	2
E-	control	2282	6	35	60	92	41	44	48	48	0	0	4835	4040	58	63	56	58	14	14
E-	stress	2268	0	31	57	96	34	40	45	26	3	0	4851	4443	57	81	64	58	10	20
E-	stress	2269	3	6	14	51	14	17	28	61			4899	4706	42	57	54	56	10	4
E-	stress	2342	21	0	32	12	22	28	82	43	3	2	3872	4099	48	70	54	50	4	6
E-	stress	2349	14	19	25	64	19	25	46	60	2	0	4545	4723	80	73	56	58	12	4
E-	stress	2286			53	78	25	21	36	36	0	0			50	53	62	56	12	14
E-	stress	2272	27	18	53	37	25	25	60	50	2	0	5355	4966	51	59	34	56	12	8
E-	stress	2292			47	112	24	24	57	41	10	2			94	85	46	46	16	12
E-	stress	2317			108	39	33	28	55	69	9	7			50	73	68	56	10	12
E+	control	2194	0	0	23	27	19	14	40	53			5005	5267	73	73	48	56	8	12
E+	control	2210	6	0	28	10	19	16	38	40	0	0	5025	5643	59	67	58	60	10	4
E+	control	2212	25	42	4	47	22	18	50	42	0	0	4348	4349	77	79	54	38	6	8
E+	control	2234	57	48	6	70	30	28	43	33	0	0	5584	6094	70	70	60	60	8	10
E+	control	2243			22	93	26	35	34	27	7	0			66	63	62	50	4	8
E+	control	2215			63	73	19	18	59	67	0	0			69	70	50	62	8	14
E+	control	2248	0	49	53	56	19	17	40	50	0	0	2708	3225	25	24	66	56	2	4
E+	control	2179			44	96	30	30	29	30	0	4			86	90	42	68	12	4
E+	stress	2203	22	7	22	35	31	27	28	40	3	5	6699	6726	85	82	64	60	12	10
E+	stress	2204			28	33	9	16	48	63	3	0			67	54	52	56	12	8
E+	stress	2255			29	26	13	11	53	50	0	0			48	49	56	40	10	8
E+	stress	2171			14	35	10	12	50	54	0	0			47	67	58	54	8	10
E+	stress	2188	12	8	85	63	27	32	51	33	0	0	3389	4526	79	91	70	64	16	12
E+	stress	2237	10	9	15	44	27	19	28	38	3	3	5082	4919	46	70	42	54	12	12
E+	stress	2193	15	0	61	90	19	25	46	54	0	0	4886	5418	61	59	80	78	18	18
E+	stress	2258	0	0	35	49	18	21	50	66	0	2	1483	3985	88	103	68	70	12	16
